# Supplementary material for: Please Don’t Compliment Me! Fear of Positive Evaluation and Emotion Regulation—Implications for Adolescents’ Social Anxiety
Source: J Clin Med. 2022 Oct 11;11(20):5979. doi: 10.3390/jcm11205979 (PMC9605076; doi:10.3390/jcm11205979)
Supplement: Supplementary file 1 [file jcm-11-05979-s001.zip]

Archive with 1 entries (1 files):
- jcm-1952061-supplementary.pdf
